# Supplementary material for: Novel and Simple Method for Quantification of 2,4,6-Trichlorophenol with Microbial Conversion to 2,4,6-Trichloroanisole
Source: Microorganisms. 2023 Aug 23;11(9):2133. doi: 10.3390/microorganisms11092133 (PMC10535749; doi:10.3390/microorganisms11092133)
Supplement: Supplementary file 1 [file microorganisms-11-02133-s001.zip]

Archive with 1 entries (1 files):
- microorganisms-2533719-SI.pdf
